# Supplementary material for: Adeno-associated virus as a delivery vector for gene therapy of human diseases
Source: Signal Transduct Target Ther. 2024 Apr 3;9:78. doi: 10.1038/s41392-024-01780-w (PMC10987683; doi:10.1038/s41392-024-01780-w)
Supplement: Supplementary file 1 — Current clinical trials employing rAAV-based gene therapy for human diseases [file 41392_2024_1780_MOESM1_ESM.xlsx]

## Sheet: Sheet1
	Conditions	NCT Number	Drug Name	Serotype	Therapeutic Gene	Administration Method	Dose Range	Phases	Status	Sponsor
Ocular diseases	Achromatopsia	NCT02935517	AGTC-402	2	CNGA3	Subretinal	4.0E10 vg - 3.2E12 vg	1, 2	Active, not recruiting	Applied Genetic Technologies Corp
	Achromatopsia	NCT03001310	AAV-CNGB3	2/8	CNGB3	Subretinal	ND	1, 2	Completed	MeiraGTx UK II Ltd
	Achromatopsia	NCT03278873	AAV-CNGB3 or AAV-CGNA3	2/8	CNGA3 or CNGB3	Subretinal	ND	1, 2	Active, not recruiting	MeiraGTx UK II Ltd
	Achromatopsia	NCT03758404	AAV-CNGA3	2/8	CNGA3	Subretinal	ND	1, 2	Completed	MeiraGTx UK II Ltd
	Achromatopsia	NCT02599922	rAAV2tYF-PR1.7-hCNGB3	2	CNGB3	Subretinal	4.0E10 vg/mL - 3.2E12 vg/mL	1, 2	Active, not recruiting	Applied Genetic Technologies Corp
	Bietti's Crystalline Dystrophy	NCT05832684	ZVS101e	8	CYP4V2	Subretinal	ND	1, 2	Recruiting	Chigenovo Co., Ltd
	Bietti's Crystalline Dystrophy	NCT05694598	VGR-R01	ND	CYP4V2	Subretinal	ND	1	Not yet recruiting	Shanghai Vitalgen BioPharma Co., Ltd.
	Choroideremia	NCT02407678	AAV2.REP1	2	REP1	Subretinal	ND	2	Completed	University of Oxford
	Choroideremia	NCT02553135	AAV2-REP1	2	REP1	Subretinal	10E11 vg	2	Completed	Byron Lam
	Choroideremia	NCT03507686	BIIB111	2	REP1	Subretinal	ND	2	Completed	Biogen
	Choroideremia	NCT01461213	rAAV2.RPE1	2	REP1	Subretinal	10.0E10 vg - 10.0E11 vg	1, 2	Completed	University of Oxford
	Choroideremia	NCT04483440	4D-110	ND	CHM	Intravitreal	ND	1	Active, not recruiting	4D Molecular Therapeutics
	Choroideremia	NCT02671539	rAAV2.REP1	2	REP1	Subretinal	ND	2	Completed	STZ eyetrial
	Choroideremia	NCT02077361	rAAV2.REP1	2	REP1	Subretinal	0.10 ml (no concen)	1, 2	Completed	University of Alberta
	Choroideremia	NCT02341807	AAV2-hCHM	2	CHM	Subretinal	ND	1, 2	Completed	Spark Therapeutics
	Diabetic Macular Edema	NCT04418427	ADVM-022, AAV.7m8-aflibercept	7m8	aflibercept	Intravitreal	2.0E11 - 6.0E11 vg/eye	2	Completed	Adverum Biotechnologies, Inc.
	Diabetic Retinopathy	NCT04567550	RGX-314	8	anti- VEGF	Suprachoroidal Space	ND	2	Recruiting	AbbVie
	Dry Age-related Macular Degeneration	NCT03846193	GT005	ND	n/a	Subretinal	n/a	1, 2	Active, not recruiting	Gyroscope Therapeutics Limited
	Leber Congenital Amaurosis	NCT05616793	OPGx-001	8	LCA5	Subretinal	ND	1, 2	Recruiting	Opus Genetics, Inc
	Leber Congenital Amaurosis	NCT00481546	rAAV2-CBSB-hRPE65	9	RPE65	Subretinal	ND	1	Active, not recruiting	University of Pennsylvania
	Leber Congenital Amaurosis	NCT00821340	rAAV2-hRPE65	2	RPE65	Subretinal	ND	1	Completed	Hadassah Medical Organization
	Leber Congenital Amaurosis	NCT00999609	AAV2-hRPE65v2, Luxturna	2	RPE65	Subretinal	ND	3	Active, not recruiting	Spark Therapeutics
	Leber Congenital Amaurosis	NCT01208389	AAV2-hRPE65v2	2	RPE65	Subretinal	ND	1, 2	Active, not recruiting	Spark Therapeutics
	Leber Congenital Amaurosis	NCT02781480	AAV-OPTIRPE65	2/5	RPE65	Subretinal	ND	1, 2	Completed	MeiraGTx UK II Ltd
	Leber Congenital Amaurosis	NCT00516477	AAV2-hRPE65v2	2	RPE65	Subretinal	ND	1	Completed	Spark Therapeutics
	Leber Congenital Amaurosis	NCT00749957	rAAV2-CB-hRPE65	2	RPE65	Subretinal	1.8E11 vg - 6.0E11 vg	1, 2	Completed	Applied Genetic Technologies Corp
	Leber Congenital Amaurosis	NCT05203939	OCU400	ND	NR2E3	Subretinal	1.66E10 vg/mL - 1.66E11 vg/mL	1, 2	Recruiting	Ocugen
	Leber Congenital Amaurosis	NCT04516369	AAV2-hRPE65v2	2	RPE65	Subretinal	ND	3	Active, not recruiting	Novartis Pharmaceuticals
	Leber Hereditary Optic Neuropathy	NCT03428178	rAAV2-ND4	2	ND4	Intravitreal	1.0E19 vg/0.05 mL	Not Applicable	Unknown status	Bin Li
	Leber Hereditary Optic Neuropathy	NCT03406104	GS010	2	ND4	Intravitreal	ND	3	Completed	GenSight Biologics
	Leber Hereditary Optic Neuropathy	NCT02652780	GS010	2	ND4	Intravitreal	9.0E10 vg/ 90uL	3	Completed	GenSight Biologics
	Leber Hereditary Optic Neuropathy	NCT02652767	GS010	2	ND4	Intravitreal	9.0E10 vg/ 90uL	3	Completed	GenSight Biologics
	Leber Hereditary Optic Neuropathy	NCT05293626	NR082	2	ND4	Intravitreal	0.5E9 vg - 4.5 vg	1, 2	Not yet recruiting	Neurophth Therapeutics Inc
	Leber Hereditary Optic Neuropathy	NCT05820152	NFS-02	2	ND1	Intravitreal	1.5E8 vg - 1.5E9 vg	1, 2	Not yet recruiting	Neurophth Therapeutics Inc
	Leber Hereditary Optic Neuropathy	NCT03153293	rAAV2-ND4	2	MT-ND4	Intravitreal	1.0E10 vg/0.05mL	2, 3	Active, not recruiting	Huazhong University of Science and Technology
	Leber Hereditary Optic Neuropathy	NCT03293524	GS010	2/2	ND4	Intravitreal	9.0E10 vg	3	Active, not recruiting	GenSight Biologics
	Leber Hereditary Optic Neuropathy	NCT02161380	scAAV2-P1ND4v2	2	G11778A	Intravitreal	1.18E9 - 1.0E10	1	Active, not recruiting	Byron Lam
	Macular Degeneration	NCT01024998	AAV2-sFLT01	2	FLT01	Intravitreal	2.0E8 vg - 2.0E10 vg	1	Completed	Genzyme, a Sanofi Company
	Macular Degeneration	NCT01494805	rAAV.sFlt-1	ND	sFlt-1	Subretinal	ND	1, 2	Completed	Lions Eye Institute, Perth, Western Australia
	Macular Edema	NCT05930561	4D-150	ND	anti- VEGF	Intravitreal	ND	2	Not yet recruiting	4D Molecular Therapeutics
	Neovascular Age-related Macular Degeneration	NCT03748784	ADVM-022	7m8	anti-VEGF	Intravitreal	2.0E11 vg - 6.0E11 vg	1	Active, not recruiting	Adverum Biotechnologies, Inc.
	Neovascular Age-related Macular Degeneration	NCT05536973	ADVM-022	7m8	anti-VEGF	Intravitreal	2.0E11 vg - 6.0E11 vg	2	Recruiting	Adverum Biotechnologies, Inc.
	Neovascular Age-related Macular Degeneration	NCT05672121	KH631	ND	anti-VEGF	Subretinal	200uL	1, 2	Not yet recruiting	Chengdu Origen Biotechnology Co., Ltd.
	Neovascular Age-related Macular Degeneration	NCT03066258	RGX-314	8	anti-VEGF	Intravitreal	ND	1, 2	Completed	REGENXBIO Inc.
	Neovascular Age-related Macular Degeneration	NCT03999801	RGX-314	8	anti- VEGF	Subretinal	ND	2	Enrolling by invitation	AbbVie
	Neovascular Age-related Macular Degeneration	NCT05407636	RGX-314	8	anti- VEGF	Subretinal	ND	3	Recruiting	AbbVie
	Neovascular Age-related Macular Degeneration	NCT04704921	RGX-314	8	anti- VEGF	Subretinal	ND	2, 3	Recruiting	AbbVie
	Neovascular Age-related Macular Degeneration	NCT05657301	KH631	ND	anti-VEGF	Intraocular	ND	1	Not yet recruiting	Chengdu Origen Biotechnology Co., Ltd.
	Neovascular Age-related Macular Degeneration	NCT05197270	4D-150	ND	anti- VEGF	Intravitreal	ND	1, 2	Recruiting	4D Molecular Therapeutics
	Neovascular Age-related Macular Degeneration	NCT04514653	RGX-314	8	anti- VEGF	Suprachoroidal Space	ND	2	Recruiting	AbbVie
	Retinal Degeneration	NCT00643747	tgAAG76	2	RPE65	Subretinal	3.0E12 vg	1, 2	Completed	University College, London
	Retinitis Pigmentosa	NCT03328130	AAV2/5-hPDE6B	2/5	PDE6B	Subretinal	ND	1, 2	Recruiting	Coave Therapeutics
	Retinitis Pigmentosa	NCT05748873	SPVN06	ND	RDCVF and RDCVFL	Subretinal	ND	1, 2	Recruiting	SparingVision
	Retinitis Pigmentosa	NCT04945772	MCO-010	2	MCO	Intravitreal	0.9E11 vg/eye - 1.2E11 vg/eye	2	Active, not recruiting	Nanoscope Therapeutics Inc.
	Retinitis Pigmentosa	NCT04611503	rAAV.hPDE6A	ND	PDE6A	Subretinal	5.0E9 vg- 1.0E10 vg	1, 2	Active, not recruiting	STZ eyetrial
	Retinitis Pigmentosa	NCT01482195	rAAV2-VMD2-hMERTKR	2	MERTK	Subretinal	ND	1	Completed	King Khaled Eye Specialist Hospital
	Retinitis Pigmentosa	NCT04919473	vMCO-I	2	MCO	Intravitreal	1.75E11vg/eye - 3.5E11vg/eye	1, 2	Completed	Nanoscope Therapeutics Inc.
	Retinitis Pigmentosa	NCT03326336	GS030-DP with GS030 device	7m8	ChrimsonR-tdTomato	Intravitreal	ND	1, 2	Recruiting	GenSight Biologics
	Stargardt Disease	NCT05956626	OCU410ST	5	ABCA4	Subretinal	3.75E10 vg/mL -- 2.25E11 vg/mL	1, 2	Not yet recruiting	Ocugen
	X-linked retinitis pigmentosa	NCT02317887	AAV-RS1	8	RS1	Intravitreal	1.0E9 vg/eye - 6.0E11 vg/eye	1, 2	Active, not recruiting	National Eye Institute (NEI)
	X-linked retinitis pigmentosa	NCT05926583	AAV5-hRKp.RPGR	5	RPGR	Subretinal	2.0E11 vg - 4.0E11 vg	3	Not yet recruiting	Janssen Pharmaceutical K.K.
	X-linked retinitis pigmentosa	NCT03252847	AAV2/5-RPGR	2/5	RPGR	Subretinal	ND	1, 2	Completed	MeiraGTx UK II Ltd
	X-linked retinitis pigmentosa	NCT04794101	AAV5-RPGR	5	RPGR	Subretinal	2.0E11 vg - 4.0E11 vg	3	Recruiting	MeiraGTx UK II Ltd
	X-linked retinitis pigmentosa	NCT04671433	AAV5-RPGR	5	RPGR	Subretinal	2.0E11 vg - 4.0E11 vg	3	Recruiting	MeiraGTx UK II Ltd
	X-linked retinitis pigmentosa	NCT03116113	BIIB112	8	RPGR	Subretinal	ND	1, 2	Completed	NightstaRx Ltd, a Biogen Company
	X-linked retinitis pigmentosa	NCT03496012	BIIB113	8	RPGR	Subretinal	ND	3	Completed	NightstaRx Ltd, a Biogen Company
	X-linked retinitis pigmentosa	NCT03584165	BIIB111 or BIIB112	2	REP1	Subretinal	ND	3	Enrolling by invitation	NightstaRx Ltd, a Biogen Company
	X-linked retinitis pigmentosa	NCT05878860	ATSN-201	ND	RS1	Subretinal	ND	1, 2	Recruiting	Atsena Therapeutics Inc.
	X-linked retinitis pigmentosa	NCT04517149	4D-125	ND	RPGR	Intravitreal	ND	1, 2	Active, not recruiting	4D Molecular Therapeutics
	X-linked retinitis pigmentosa	NCT02416622	rAAV2tYF-CB-hRS1	2	RS1	Intravitreal	ND	1, 2	Completed	Applied Genetic Technologies Corp
	X-linked retinitis pigmentosa	NCT04850118	AGTC-501	2	RPGR	Subretinal	ND	2, 3	Not yet recruiting	Applied Genetic Technologies Corp
	X-linked retinitis pigmentosa	NCT03316560	AGTC-502	2	RPGR	Subretinal	ND	1, 2	Recruiting	Applied Genetic Technologies Corp
Neurological diseases	AADC Deficiency	NCT02852213	AAV2-hAADC	2	AADC	Midbrain infusion	1.3E11 - 8.3E11 vg/mL	1	Recruiting	Krzysztof Bankiewicz
	Adrenomyeloneuropathy (AMN)	NCT05394064	SBT101	9	ABCD1	Intrathecal	ND	1, 2	Recruiting	SwanBio Therapeutics, Inc.
	Alzheimer's Disease	NCT00087789	CERE-110	2	NGF	Stereotactic injection	2.0E10 - 2.0E11	1	Completed	Sangamo Therapeutics
	Alzheimer's Disease	NCT05040217	AAV2-BDNF	2	BDNF	Stereotactic injection	ND	1	Recruiting	Mark Tuszynski
	Alzheimer's Disease	NCT00876863	CERE-110	2	NGF	Stereotactic injection	ND	2	Completed	Sangamo Therapeutics
	Alzheimer's Disease	NCT04133454	AAV-hTERT	ND	TERT	Intravenous and intrathecal	ND	1	Unknown status	Libella Gene Therapeutics
	Alzheimer's Disease	NCT03634007	LX1001	rh.10	APOE4	Intrathecal	1.4E10 vg/mL	1, 2	Recruiting	Lexeo Therapeutics
	Batten Disease	NCT00151216	Friedreich C40	2	CLN2	Intracranial	3000000000000	1	Completed	Weill Medical College of Cornell University
	Batten Disease	NCT01161576	AAVRh.10CUhCLN2	rh10	CLN2	Intracerebral	2.85E11 - 9E11 vg	1	Completed	Weill Medical College of Cornell University
	Batten Disease	NCT01414985	AAVrh.10CUCLN2	rh10	CLN2	Intracerebral	2.85E11 - 9E11 vg	1, 2	Completed	Weill Medical College of Cornell University
	Canavan Disease	NCT04833907	MYR-101, rAAV-Olig001-ASPA	ND	ASPA	Intracerebroventricular	37000000000000	1, 2	Active, not recruiting	Myrtelle Inc.
	Canavan Disease	NCT04998396	BBP-812	9	ASPA	Intravenous infusion	ND	1, 2	Recruiting	Aspa Therapeutics
	Canavan Disease	NCT05317780	AAV9-CB6-AspA	9	ASPA	Systemic and intracerebroventricular	ND	ND	No longer available	University of Florida
	Dravet Syndrome	NCT05419492	ETX101	9	SCN1A	Intracerebroventricular	ND	1, 2	Not yet recruiting	Encoded Therapeutics
	Fabry Disease	NCT04046224	ST-920	6	GLA	Intravenous infusion	0.5E13 vg/kg - 5.0E13 vg/kg	1, 2	Recruiting	Sangamo Therapeutics
	Fabry Disease	NCT05629559	4D-310	ND	GLA	Intravenous infusion	1E13 vg/kg	1, 2	Active, not recruiting	4D Molecular Therapeutics
	Frontotemporal Dementia	NCT04747431	PBFT02	ND	FTD-GRN	Intra-cisterna magna	3.3E10 vg/g, 1.1E11 vg/g, 2.2E11 vg/g	1, 2	Recruiting	Passage Bio, Inc.
	Frontotemporal Dementia	NCT04408625	PR006	9	FTD-GRN	Intra-cisterna magna	ND	1, 2	Recruiting	Prevail Therapeutics
	Gaucher Disease	NCT05487599	LY3884961	9	GBA1	Intravenous infusion	ND	1, 2	Recruiting	Prevail Therapeutics
	Gaucher Disease	NCT04411654	LY3884961	9	GBA1	Intravenous infusion	ND	1, 2	Recruiting	Prevail Therapeutics
	Giant Axonal Neuropathy	NCT02362438	scAAV9/JeT-GAN	9	ND	Intrathecal	ND	1	Recruiting	Taysha Gene Therapies, Inc.|National Institute of Neurological Disorders and Stroke (NINDS)
	GM1 Gangliosidosis	NCT03952637	AAV9-GLB1	9	GLB1	Intravenous infusion	1.5E13 vg/kg - 4.5E13 vg/kg	1, 2	Active, not recruiting	National Human Genome Research Institute
	GM1 Gangliosidosis	NCT04273269	LYS-GM101	rh10	GLB1	Intracisternal injection	8.0E12 vg/kg	1, 2	Terminated	LYSOGENE
	GM2 Gangliosidosis	NCT04669535	AXO-AAV-GM2	rh8	HEXA, HEXB	Thalamic, intracisternal/intrathecal infusion	ND	1	Recruiting	Terence Flotte
	Huntington Disease	NCT05541627	AB-1001, AAVrh10.CAG.hCYP46A1, BV-101	rh10	CYP46A1	Intracerebral injection	ND	1, 2	Active, not recruiting	Brainvectis, a subsidiary of Asklepios BioPharmaceutical, Inc. (AskBio)
	Huntington Disease	NCT05243017	AMT-130, rAAV5-miHTT	5	HTT	Stereotactic infusion	6.0E12 - 6.0E13	1, 2	Recruiting	UniQure Biopharma B.V.
	Huntington Disease	NCT04120493	AMT-130, rAAV5-miHTT	5	HTT	Stereotactic infusion	6.0E12 - 6.0E13	1, 2	Recruiting	UniQure Biopharma B.V.
	Infantile GM2 Gangliosidosis	NCT04798235	TSHA-101	9	HEXA, HEXB	Intrathecal injection	ND	1, 2	Active, not recruiting	Dr. Anupam Sehgal
	Metachromatic Leukodystrophy	NCT01801709	AAVrh.10cuARSA	rh10	ARSA	Intracerebral	1.0E12 - 4.0E12 vg	1, 2	Active, not recruiting	Institut National de la Santé Et de la Recherche Médicale, France
	Mucopolysaccharidosis Type II (MPS II)	NCT03566043	RGX-121	9	IDS	Intracisternal, Intracerebroventricular	1.3E10 - 2.9E11 vg/g	2, 3	Recruiting	REGENXBIO Inc.
	Mucopolysaccharidosis Type II (MPS II)	NCT04571970	RGX-121	9	IDS	Intracisternal, Intracerebroventricular	6.5E10 vg/g	1, 2	Active, not recruiting	REGENXBIO Inc.
	Mucopolysaccharidosis Type III A	NCT01474343	SAF-301	10	SGSH, SUMF1	Intracerebral	ND	1, 2	Completed	LYSOGENE
	Mucopolysaccharidosis Type III A	NCT02053064	SAF-301	10	SGSH, SUMF1	Intracerebral	ND	1, 2	Completed	LYSOGENE
	Mucopolysaccharidosis Type III A	NCT03612869	LYS-SAF302, AAVrh10-h.SGSH	rh10	SGSH	Intracerebral injection	ND	2, 3	Unknown status	LYSOGENE
	Multiple System Atrophy	NCT04680065	AAV2-GDNF	2	GDNF	ND	ND	1	Recruiting	Brain Neurotherapy Bio, Inc.
	Neuronal Ceroid Lipofuscinosis CLN5	NCT05228145	NGN-101	9	CLN5	Intracerebroventricular, Intravitreal injection	ND	1, 2	Recruiting	Neurogene Inc.
	Parkinson's Disease	NCT02418598	AAV-hAADC-2	2	AADC	Putaminal infusion	200/600 uL per site	1, 2	Terminated	Jichi Medical University
	Parkinson's Disease	NCT05603312	AAV-GAD	2	GAD	Subthalamic infusion	ND	1, 2	Recruiting	MeiraGTx, LLC
	Parkinson's Disease	NCT00400634	CERE-120	2	NTN	Stereotactic surgery	540000000000	2	Completed	Sangamo Therapeutics
	Parkinson's Disease	NCT00985517	CERE-120, AAV2-Neurturin	2	NRTN	Substantia nigra and putamen surgery	9.4E11 - 2.4E12 vg	1, 2	Completed	Sangamo Therapeutics
	Parkinson's Disease	NCT01621581	AAV2-GDNF	2	GDNF	Convection-enhanced delivery	9.0E10 - 3.0E12 vg	1	Completed	National Institute of Neurological Disorders and Stroke (NINDS)
	Parkinson's Disease	NCT00229736	AAV-hAADC-2	2	AADC	Intrastriatal infusion	9.0E10 - 3.0E11 vg	1	Completed	Genzyme, a Sanofi Company
	Parkinson's Disease	NCT00252850	CERE-120, AAV2-NTN	2	NTN	Stereotactic injection	ND	1	Completed	Sangamo Therapeutics
	Parkinson's Disease	NCT05822739	BBM-P002, BBM003	ND	ND	Intracranial injection	ND	1	Not yet recruiting	Xiangya Hospital of Central South University
	Parkinson's Disease	NCT00643890	AAV-GAD	2	GAD	Stereotactic infusion	1.0E12 vg	2	Terminated	Neurologix, Inc.
	Parkinson's Disease	NCT00195143	AAV-GAD	2	GAD	Subthalamic infusion	ND	1	Completed	Neurologix, Inc.
	Parkinson's Disease	NCT04167540	AAV2-GDNF	2	GDNF	Image-guided infusion	ND	1	Active, not recruiting	Brain Neurotherapy Bio, Inc.
	Parkinson's Disease	NCT01973543	VY-AADC01	2	AADC	Intrastriatal injection	7.5E11, 1.5E12, 4.7E12 vg	1	Completed	Neurocrine Biosciences
	Parkinson's Disease	NCT03065192	VY-AADC01	2	AADC	Intrastriatal injection	9.4E12 vg	1	Completed	Neurocrine Biosciences
	Parkinson's Disease	NCT03562494	VY-AADC02	2	AADC	ND	3.6E12 vg	2	Active, not recruiting	Neurocrine Biosciences
	Parkinson's Disease	NCT04127578	LY3884961	9	GBA1	Intra-cisterna magna	ND	1, 2	Recruiting	Prevail Therapeutics
	Sanfilippo Syndrome B	NCT03300453	rAAV2/5-hNAGLU	5	NAGLU	Intracerebral	4.0E12 vg	1, 2	Completed	UniQure Biopharma B.V.
	Spastic Paraplegia Type 50	NCT05518188	MELPIDA	9	AP4M1	Intrathecal injection	ND	1, 2	Recruiting	University of Texas Southwestern Medical Center
	Spinal Muscular Atrophy	NCT03505099	onasemnogene abeparvovec-xioi	9	SMN	Intravenous infusion	1.1E14 vg/kg	3	Completed	Novartis Gene Therapies|PRA Health Sciences|Novartis
	Spinal Muscular Atrophy	NCT05824169	GC101	9	SMN	intrathecal	2.4E14 vg/kg, 4.8E14 vg/kg	1, 2	Recruiting	GeneCradle Inc
	Spinal Muscular Atrophy	NCT05614531	EXG001-307 injection	9	SMN	Intravenous infusion	ND	1, 2	Recruiting	Hangzhou Jiayin Biotech Ltd
	Spinal Muscular Atrophy	NCT05901987	GC101	9	SMN	intrathecal	1.2E14 vg/person, 2.4E14 vg/person, 4.8E14 vg/person	1, 2	Recruiting	GeneCradle Inc
	Spinal Muscular Atrophy	NCT03461289	Onasemnogene Abeparvovec-xioi	9	SMN	Intravenous infusion	1.1E14 vg/kg	3	Completed	Novartis Gene Therapies|Novartis
	Spinal Muscular Atrophy	NCT03381729	Onasemnogene Abeparvovec-xioi	9	SMN	Intravenous infusion	6.0E13 vg/kg, 1.2E14 vg/kg, 2.4E14 vg/kg	1	Terminated	Novartis Gene Therapies|Novartis
	Spinal Muscular Atrophy	NCT02122952	AVXS-101	9	SMN	Intravenous infusion	6.7E13 vg/kg, 2.0E14 vg/kg	1	Completed	Novartis Gene Therapies|Novartis
	Spinal Muscular Atrophy	NCT03306277	Onasemnogene Abeparvovec-xioi	9	SMN	Intravenous infusion	ND	3	Completed	Novartis Gene Therapies|Novartis
	Spinal Muscular Atrophy	NCT03837184	Onasemnogene Abeparvovec-xioi	9	SMN	Intravenous infusion	ND	3	Completed	Novartis Gene Therapies|PRA Health Sciences|Novartis
	Spinal Muscular Atrophy	NCT05747261	ANB-004	ND	SMN	Intravenous infusion	ND	1, 2	Recruiting	Biocad
	Spinal Muscular Atrophy	NCT05335876	OAV101, Onasemnogene abeparvovec, Zolgensma	9	SMN	Intravenous infusion, Intrathecal injection	ND	3	Recruiting	Novartis Pharmaceuticals
	Spinal Muscular Atrophy	NCT04042025	Onasemnogene Abeparvovec-xioi	9	SMN	Intravenous infusion, Intrathecal injection	ND	3	Active, not recruiting	Novartis Gene Therapies
	Wilson's Disease	NCT04884815	UX701	9	ATP7B	Intravenous infusion	ND	1, 2	Recruiting	Ultragenyx Pharmaceutical Inc
	Wilson's Disease	NCT04537377	VTX-801	ND	ATP7B	Intravenous infusion	ND	1, 2	Recruiting	Vivet Therapeutics SAS
Metabolic diseases	Congenital Adrenal Hyperplasia	NCT04783181	AAV BBP-631	5	CYP21A2	Intravenous infusion	ND	1, 2	Recruiting	Adrenas Therapeutics Inc
	Crigler-Najjar Syndrome	NCT03466463	GNT0003	8	UGT1A1	Intravenous infusion	ND	Not Applicable	Recruiting	Genethon
	Crigler-Najjar Syndrome	NCT03223194	AT342	8	UGT1A1	Intravenous infusion	1.5E12 - 1.5E13 vg/kg	1	Terminated	Audentes Therapeutics
	Danon Disease	NCT03882437	RP-A501	9	LAMP2B	Intravenous infusion	ND	1	Active, not recruiting	Rocket Pharmaceuticals Inc.
	Fabry Disease	NCT04455230	FLT190	3	GLA	Intravenous infusion	ND	1, 2	Active, not recruiting	Freeline Therapeutics
	Fabry Disease	NCT04040049	FLT190	3	GLA	Intravenous infusion	ND	1, 2	Terminated	Freeline Therapeutics
	Fabry Disease	NCT04519749	4D-310	ND	GLA	Intravenous infusion	1.0E13 vg/kg	1, 2	Active, not recruiting	4D Molecular Therapeutics
	Familial Hypertriglyceridemia	NCT05860569	GC304	5	LPL	Intravenous infusion	1.0E13 - 5.0E13 vg/kg	1	Not yet recruiting	GeneCradle Inc
	Familial Lipoprotein Lipase Deficiency	NCT01109498	Alipogene Tiparvovec (AMT-011), Glybera	1	LPL[S447X]	Intramuscular	3.0E11 - 1.0E12 vg/kg	2, 3	Unknown status	Amsterdam Molecular Therapeutics
	Familial Lipoprotein Lipase Deficiency	NCT00891306	Alipogene Tiparvovec (AMT-011), Glybera	1	LPL [S447X]	Intramuscular	1E12 vg/kg	2, 3	Completed	Amsterdam Molecular Therapeutics
	Gaucher Disease Type 1	NCT05324943	FLT201	AAVS3	GBA1	Intravenous infusion	ND	1	Recruiting	Freeline Therapeutics
	Glycogen Storage Disease Type IA	NCT05139316	DTX401, AAV8G6PC, Pariglasgene brecaparvovec	8	G6Pase	Intravenous infusion	ND	3	Active, not recruiting	Ultragenyx Pharmaceutical Inc
	Glycogen Storage Disease Type IA	NCT03517085	DTX401, AAV8G6PC, Pariglasgene brecaparvovec	8	G6Pase	Intravenous infusion	2.0E12 - 6.0E12 vg/kg	1, 2	Completed	Ultragenyx Pharmaceutical Inc
	Infantile-onset Pompe Disease	NCT05567627	GC301	9	GAA	Intravenous infusion	1.2E14 - 2.4E14	Not Applicable	Recruiting	Seventh Medical Center of PLA General Hospital
	Krabbe Disease	NCT04693598	FBX-101	rh10	GALC	Venous catheter	ND	1, 2	Recruiting	Forge Biologics, Inc
	Krabbe Disease	NCT05739643	FBX-101, AAVrh.10-hGALC	rh10	GALC	Intravenous infusion	ND	1, 2	Recruiting	Forge Biologics, Inc
	Menkes Syndrome	NCT05507996	ND	ND	ND	ND	1.0E12 - 1.0E14 vg/kg	1	Terminated	Kunming Hope of Health Hospital
	Methylmalonic Acidemia	NCT05778877	SEL-302	8	MMUT	Intravenous infusion	1.0E13 vg/kg	1, 2	Suspended	Selecta Biosciences, Inc.
	MPS IIIA	NCT02716246	ABO-102, scAAV9.U1a.hSGSH, UX111	9	SGSH	Intravenous infusion	0.5E13 - 3E13 vg/kg	2, 3	Active, not recruiting	Ultragenyx Pharmaceutical Inc
	MPS IIIA	NCT04088734	ABO-102, scAAV9.U1a.hSGSH, UX111	9	SGSH	Intravenous infusion	3E13 vg/kg	1, 2	Terminated	Ultragenyx Pharmaceutical Inc
	Mucopolysaccharidosis Type 3 B	NCT03315182	rAAV9.CMV.hNAGLU	9	NAGLU	Intravenous infusion	2E13 - 1E14 vg/kg	1, 2	Terminated	Abeona Therapeutics, Inc
	Mucopolysaccharidosis Type I	NCT03580083	RGX-111	9	IDUA	ND	1E10 - 5E10 vg/kg	1, 2	Active, not recruiting	REGENXBIO Inc.
	Mucopolysaccharidosis Type VI	NCT03173521	AAV2/8.TBG.hARSB	8	ARSB	Intravenous infusion	6E11 - 6E12 vg/kg	1, 2	Active, not recruiting	Fondazione Telethon
	Ornithine Transcarbamylase Deficiency	NCT02991144	DTX301	8	OTC	Intravenous infusion	2.0E12 vg/kg, 6.0E12 vg/kg, 1.0E13 vg/kg	1, 2	Active, not recruiting	Ultragenyx Pharmaceutical Inc
	Ornithine Transcarbamylase Deficiency	NCT05092685	Genetic: AAVLK03hOTC	ND	OTC	Intravenous infusion	6.0E11 vg/kg, 2.0E12 vg/kg, 6.0E12 vg/kg	1, 2	Not yet recruiting	University College, London
	OTC Deficiency	NCT05345171	DTX301, avalotcagene ontaparvovec	8	OTC	Intravenous infusion	ND	3	Recruiting	Ultragenyx Pharmaceutical Inc
	Phenylketonuria	NCT04480567	BMN 307	5	PAH	Intravenous infusion	2.0E13 - 6.0E13 vg/kg	1, 2	Active, not recruiting	BioMarin Pharmaceutical
	Phenylketonuria	NCT05972629	SAR444836	ND	PAH	Intravenous infusion	ND	1, 2	Recruiting	Sanofi
	Phenylketonuria	NCT03952156	HMI-102	AAVHSC15	PAH	Intravenous infusion	ND	1, 2	Active, not recruiting	Homology Medicines, Inc
	Pompe Disease	NCT00976352	RMST, rAAV1-CMV-GAA	1	GAA	Intradiaphragmatic	1.0E12 - 5.0E12 vg	1, 2	Completed	University of Florida
	Pompe Disease	NCT02240407	rAAV9-DES-hGAA	9	coGAA	Intramuscular injection	7.64E11 - 4.6E13 vg/gm	1	Completed	University of Florida
	Pompe Disease	NCT03533673	ACTUS-101	2/8	GAA	Intravenous infusion	ND	1, 2	Active, not recruiting	Asklepios Biopharmaceutical, Inc.
	Pompe Disease	NCT04174105	Genetic: AT845	8	GAA	Intravenous infusion	3.0E13 vg/kg, 6.0E13vg/kg, 1.0E14 vg/kg	1, 2	Recruiting	Astellas Gene Therapies
	Pompe Disease	NCT05793307	GC301	9	GAA	Intravenous infusion	8.0E13 - 1.8E14	1, 2	Recruiting	GeneCradle Inc
	Pompe Disease	NCT04093349	Genetic: SPK-3006	ND	GAA	Intravenous infusion	ND	1, 2	Active, not recruiting	Spark Therapeutics
Hematological diseases	Hemophilia A	NCT02576795	BMN 270	5	Factor VIII	Intravenous infusion	ND	1, 2	Active, not recruiting	BioMarin Pharmaceutical
	Hemophilia A	NCT04370054	PF-07055480	2/6	Factor VIII	Intravenous infusion	ND	3	Recruiting	Pfizer
	Hemophilia A	NCT03001830	GO-8	8	Factor VIII	Intravenous infusion	ND	1	Recruiting	University College, London
	Hemophilia A	NCT03061201	PF-07055480	2/6	Factor VIII	Intravenous infusion	ND	2	Active, not recruiting	Pfizer
	Hemophilia A	NCT05454774	BBM 002	ND	Factor VIII	Intravenous infusion	1.0E13 vg/kg	1	Not yet recruiting	Institute of Hematology & Blood Diseases Hospital
	Hemophilia A	NCT03588299	BAY 2599023	ND	Factor VIII	Intravenous infusion	ND	1, 2	Active, not recruiting	Bayer, Ultragenix pharmaceutical
	Hemophilia A	NCT03370172	BAX 888	8	Factor VIII	Intravenous infusion	2.0E12 vg/kg - 0.5E13 vg/kg	1, 2	Active, not recruiting	Baxalta now part of Shire, Takeda
	Hemophilia A	NCT05523128	ZS802	ND	Factor VIII	Intravenous infusion	2.0E13 vg/kg - 6.0E13 vg/kg	Not Applicable	Not yet recruiting	Institute of Hematology & Blood Diseases Hospital
	Hemophilia A	NCT04676048	ASC618	8	Factor VIII	Intravenous infusion	ND	1, 2	Recruiting	ASC Therapeutics
	Hemophilia A	NCT03003533	SPk-8011	ND	Factor VIII	Intravenous infusion	ND	1, 2	Active, not recruiting	Spark Therapeutics
	Hemophilia A	NCT04728841	GS001	8	Factor VIII	Intravenous infusion	2.0E12 vg/kg	Not Applicable	Recruiting	Institute of Hematology & Blood Diseases Hospital
	Hemophilia A	NCT03520712	Valoctocogene Roxaparvovec, BMN270	5	FVIII	Intravenous infusion	6.0E13 vg/kg	1, 2	Recruiting	BioMarin Pharmaceutical
	Hemophilia A	NCT04684940	BMN 270	5	Factor VIII	Intravenous infusion	6.0E13 vg/kg	1, 2	Recruiting	BioMarin Pharmaceutical
	Hemophilia A	NCT03734588	SPK-8016	ND	FVIII	Intravenous infusion	ND	1, 2	Active, not recruiting	Spark Therapeutics
	Hemophilia B	NCT02396342	AAV-hFIX	5	Factor IX	Intravenous infusion	5.0E12 vg/kg - 2.0E13 gc/kg	1, 2	Completed	CSL Behring
	Hemophilia B	NCT03489291	AMT-061	5	Factor IX	Intravenous infusion	2.0E13 vg/kg	2	Active, not recruiting	CSL Behring
	Hemophilia B	NCT01620801	AAV8-hFIX19	8	Factor IX	Intravenous infusion	ND	1	Terminated	Spark Therapeutics
	Hemophilia B	NCT03569891	AMT-061	5	Factor IX	Intravenous infusion	2.0E13 gc/kg	3	Active, not recruiting	CSL Behring
	Hemophilia B	NCT04135300	BBM-H901	AAV843	Factor IX	Intravenous infusion	5.0E12 vg/kg	Not Applicable	Active, not recruiting	Institute of Hematology & Blood Diseases Hospital|East China University of Science and Technology
	Hemophilia B	NCT04394286	SHP-648	8	Factor IX	Intravenous infusion	ND	1, 2	Terminated	Baxalta now part of Shire|Takeda
	Hemophilia B	NCT05709288	BBM-H901	AAV843	Factor IX	Intravenous infusion	5.0E12 vg/kg	1	Not yet recruiting	Institute of Hematology & Blood Diseases Hospital
	Hemophilia B	NCT05203679	BBM-H902	AAV843	Factor IX	Intravenous infusion	1.0E13 vg/kg	1, 2	Recruiting	Shanghai Belief-Delivery BioMed Co., Ltd
	Hemophilia B	NCT02695160	SB-FIX	2/6	Factor IX	Intravenous infusion	ND	1	Terminated	Sangamo Therapeutics
	Hemophilia B	NCT02484092	SPK-9001	ND	Factor IX	Intravenous infusion	ND	2	Completed	Pfizer
	Hemophilia B	NCT02618915	DTX-101	rh10	Factor IX	Intravenous infusion	1.6E12 gc/kg - 5.0E12 gc/kg	1, 2	Terminated	Ultragenyx Pharmaceutical Inc
	Hemophilia B	NCT05152732	VGB-R04	ND	Factor IX	Intravenous infusion	ND	1	Recruiting	Institute of Hematology & Blood Diseases Hospital
	Hemophilia B	NCT05630651	ZS801	ND	Factor IX	Intravenous infusion	5.0E12 vg/kg	Not Applicable	Not yet recruiting	Institute of Hematology & Blood Diseases Hospital
	Hemophilia B	NCT05641610	ZS801	ND	Factor IX	Intravenous infusion	2.0E12 vg/kg - 1.0E13 vg/kg	1, 2	Not yet recruiting	Institute of Hematology & Blood Diseases Hospital
	Hemophilia B	NCT00979238	scAAV2/8-LP1-hFIXco	2/8	Factor IX	Intravenous infusion	ND	1	Active, not recruiting	St. Jude Children's Research Hospital
	Hemophilia B	NCT05441553	VGB-R04	ND	Factor IX	Intravenous infusion	ND	1, 2	Not yet recruiting	Shanghai Vitalgen BioPharma Co., Ltd.
	Hemophilia B	NCT01687608	AskBio009	8	Factor IX	Intravenous infusion	ND	1, 2	Active, not recruiting	Baxalta now part of Shire, Takeda
	Hemophilia B	NCT03307980	SPK-9001	ND	Factor IX	Intravenous infusion	ND	2	Active, not recruiting	Pfizer
Neuromuscular diseases	Becker Muscular Dystrophy	NCT01519349	rAAV1.CMV.huFollistatin344	1	FST	Intramuscular injection	2.0E11 - 6.0E11 vg/kg	1	Completed	Nationwide Children's Hospital
	Charcot-Marie-Tooth Neuropathy Type 1A	NCT03520751	scAAV1.tMCK.NTF3	1	NTF3	intramuscular	8.87E11 vg/kg	1, 2	Suspended	Nationwide Children's Hospital
	Duchenne Muscular Dystrophy	NCT00428935	rAAV2.5-CMV-minidystrophin, d3990	2/5	μDys	Intramuscular injection	ND	1	Completed	Nationwide Children's Hospital
	Duchenne Muscular Dystrophy	NCT02376816	rAAVrh74.MCK.micro-Dystrophin	rh74	μDys	Intramuscular injection	3.0E11 - 1.0E12 vg	1	Completed	Jerry R. Mendell
	Duchenne Muscular Dystrophy	NCT03333590	rAAVrh74.MCK.GALGT2	rh74	GALGT2	Intravascular limb infusion	5.0E13 - 1.0E14 vg/kg	1, 2	Active, not recruiting	Kevin Flanigan
	Duchenne Muscular Dystrophy	NCT03362502	PF-06939926	9	Dys3849	Intravenous infusion	ND	1	Active, not recruiting	Pfizer
	Duchenne Muscular Dystrophy	NCT04626674	SRP-9001	rh74	DMD	Intravenous infusion	ND	1	Enrolling by invitation	Sarepta Therapeutics, Inc.
	Duchenne Muscular Dystrophy	NCT04240314	scAAV9.U7.ACCA	9	ACCA	Intravenous infusion	ND	1, 2	Active, not recruiting	Megan Waldrop|Audentes Therapeutics|Nationwide Children's Hospital
	Duchenne Muscular Dystrophy	NCT02354781	rAAV1.CMV.huFollistin344	1	FST	Intramuscular	2.4E12 vg/kg	1, 2	Completed	Jerry R. Mendell|Duchenne Alliance|Milo Therapeutics|Nationwide Children's Hospital
	Duchenne Muscular Dystrophy	NCT03368742	SGT-001	9	microdystrophin	Intravenous infusion	ND	1, 2	Active, not recruiting	Solid Biosciences Inc.
	Duchenne Muscular Dystrophy	NCT05693142	RGX-202	8	microdystrophin	Intravenous infusion	1.0E14 vg/kg, 2.0E14 vg/kg	1, 2	Recruiting	REGENXBIO Inc.
	Friedreich Ataxia	NCT05302271	AAVrh.10hFXN	rh10	FXN	Intravenous infusion	ND	1	Recruiting	Weill Medical College of Cornell University
	Friedreich Ataxia	NCT05445323	LX2006, AAVrh.10hFXN	rh10	FXN	Intravenous infusion	ND	1, 2	Recruiting	Lexeo Therapeutics
	Limb Girdle Muscular Dystrophy Type 2C	NCT01344798	AAV1-gamma-sarcoglycan	1	SGCG	Intramuscular	3.0E9 vg/100uL, 1.5E10 vg/100uL, 4.5E10 vg/300uL	1	Completed	Genethon
	Limb-Girdle Muscular Dystrophy Type 2D	NCT01976091	scAAVrh74.tMCK.hSGCA	rh74	SGCA	Isolated limb infusion	ND	1, 2	Completed	Sarepta Therapeutics, Inc.
	Limb-Girdle Muscular Dystrophy Type 2E	NCT03652259	SRP-9003, bidridistrogene xeboparvovec	rh74	LGMD2E	Intravenous infusion	ND	1, 2	Active, not recruiting	Sarepta Therapeutics, Inc.
	Muscular Dystrophies	NCT00494195	rAAV1.tMCK.human-alpha-sarcoglycan	1	hαSG	Intramuscular injection	3.25E11 vg/1.5mL	1	Completed	Nationwide Children's Hospital
	X-Linked Myotubular Myopathy	NCT03199469	AT132	8	MTM1	Intravenous infusion	1.0E14 vg/kg, 1.3E14 vg/kg, 3.0E14 vg/kg, 3.5E14 vg/kg	1, 2	Active, not recruiting	Astellas Gene Therapies|Astellas Pharma Inc
Cardiovascular diseases	Chronic Heart Failure	NCT00534703	AAV1/SERCA2a|Drug: Placebo	1	SERCA2a	Intracoronary infusion	1.0E13 vg	2	Terminated	Imperial College London|British Heart Foundation|Leducq Foundation|Celladon Corporation
	Congestive Heart Failure	NCT04703842	SRD-001	1	SERCA2a	Intracoronary infusion	3.0E13 vg, 4.5E13 vg	1, 2	Recruiting	Sardocor Corp.
	Critical Limb Ischemia	NCT04110964	AAV-hTERT	ND	TERT	Intravenous infusion	ND	1	Unknown status	Libella Gene Therapeutics
	Dilated Cardiomyopathy	NCT05837143	JV001,	9	TERT	Intracoronary infusion	2.0E11 - 2.0E12 vg/kg	1	Recruiting	Shanghai East Hospital
	Dilated Cardiomyopathy	NCT00454818	MYDICAR, AAV1/SERCA2a	1	SERCA2a	Intracoronary infusion	1.4E11 - 1E13	1, 2	Completed	Celladon Corporation
	Hereditary Angioedema	NCT05121376	BMN331	5	C1-INH	ND	ND	1, 2	Recruiting	BioMarin Pharmaceutical
	Homozygous Familial Hypercholesterolemia	NCT02651675	AAV-hLDLR	8	LDLR	ND	2.5E12 = 7.5E12 vg/kg	1, 2	Terminated	REGENXBIO Inc.
	Hypertrophic Cardiomyopathy	NCT05836259	TN-201	9	MYBPC3	Intravenous infusion	3.0E13 - 6.0E13 vg/kg	1	Recruiting	Tenaya Therapeutics
	Ischemic Cardiomyopathy	NCT02346422	MYDICAR, AAV1/SERCA2a	1	SERCA2a	Percutaneous	25000000000000	1, 2	Terminated	Celladon Corporation
	Ischemic Cardiomyopathy	NCT01643330	AAV1/SERCA2a (MYDICAR)|Genetic: Placebo	1	SERCA2a	Intracoronary infusion	1.0E13 vg	2	Completed	Celladon Corporation
	Ischemic Cardiomyopathy	NCT01966887	MYDICAR	1	SERCA2a	Intracoronary infusion	1.0E13 vg	2	Terminated	Assistance Publique - H√¥pitaux de Paris|Celladon Corporation
	PKP2 Arrhythmogenic Cardiomyopathy	NCT05885412	RP-A601	rh74	PKP2a	Intravenous infusion	ND	1	Not yet recruiting	Rocket Pharmaceuticals Inc.
Cancer	Gastric Cancer	NCT02496273	AAV-DC-CTL	2	CEA	Intravenous infusion	ND	1	Active, not recruiting	The First People's Hospital of Changzhou
	Gastric Cancer	NCT01637805	AAV-DC-CTL	2	CEA	Intravenous infusion	1.0E9 cell	1	Unknown status	Tianjin Medical University Cancer Institute and Hospital
